# Supplementary material for: Improving the size selectivity and exploitation pattern of cocktail shrimp (Trachypenaeus curvirostris) in shrimp trawl fishery of the South China Sea
Source: PLoS One. 2023 Dec 13;18(12):e0295776. doi: 10.1371/journal.pone.0295776 (PMC10718456; doi:10.1371/journal.pone.0295776)
Supplement: S1 File — The catch data consist of count data for cocktail shrimp in each experimental codend and cover for each size class. (ZIP) [file pone.0295776.s001.zip]

Archive with 39 entries (35 files):
- Data collected in the sea trials used for the analyses_T90-35/
- Data collected in the sea trials used for the analyses_T90-35/haul1.txt
- Data collected in the sea trials used for the analyses_T90-35/haul2.txt
- Data collected in the sea trials used for the analyses_T90-35/haul3.txt
- Data collected in the sea trials used for the analyses_T90-35/haul4.txt
- Data collected in the sea trials used for the analyses_T90-35/haul5.txt
- Data collected in the sea trials used for the analyses_T90-35/haul6.txt
- Data collected in the sea trials used for the analyses_T90-35/haul7.txt
- Data collected in the sea trials used for the analyses_T90-35/haul8.txt
- Data collected in the sea trials used for the analyses_T90-35/haul9.txt
- Data collected in the sea trials used for the analyses_T0-30/
- Data collected in the sea trials used for the analyses_T0-30/haul2.txt
- Data collected in the sea trials used for the analyses_T0-30/haul3.txt
- Data collected in the sea trials used for the analyses_T0-30/haul4.txt
- Data collected in the sea trials used for the analyses_T0-30/haul5.txt
- Data collected in the sea trials used for the analyses_T0-30/haul6.txt
- Data collected in the sea trials used for the analyses_T0-30/haul7.txt
- Data collected in the sea trials used for the analyses_T0-30/haul8.txt
- Data collected in the sea trials used for the analyses_T0-30/haul9.txt
- Data collected in the sea trials used for the analyses_T0-35/
- Data collected in the sea trials used for the analyses_T0-35/haul1.txt
- Data collected in the sea trials used for the analyses_T0-35/haul2.txt
- Data collected in the sea trials used for the analyses_T0-35/haul3.txt
- Data collected in the sea trials used for the analyses_T0-35/haul4.txt
- Data collected in the sea trials used for the analyses_T0-35/haul5.txt
- Data collected in the sea trials used for the analyses_T0-35/haul6.txt
- Data collected in the sea trials used for the analyses_T0-35/haul7.txt
- Data collected in the sea trials used for the analyses_T0-35/haul8.txt
- Data collected in the sea trials used for the analyses_T0-35/haul9.txt
- Data collected in the sea trials used for the analyses_T90-30/
- Data collected in the sea trials used for the analyses_T90-30/haul1.txt
- Data collected in the sea trials used for the analyses_T90-30/haul2.txt
- Data collected in the sea trials used for the analyses_T90-30/haul3.txt
- Data collected in the sea trials used for the analyses_T90-30/haul4.txt
- Data collected in the sea trials used for the analyses_T90-30/haul5.txt
- Data collected in the sea trials used for the analyses_T90-30/haul6.txt
- Data collected in the sea trials used for the analyses_T90-30/haul7.txt
- Data collected in the sea trials used for the analyses_T90-30/haul8.txt
- Data collected in the sea trials used for the analyses_T90-30/haul9.txt
