# Supplementary material for: Improving the size selectivity and exploitation pattern of cocktail shrimp (Trachypenaeus curvirostris) in shrimp trawl fishery of the South China Sea
Source: PLoS One. 2023 Dec 13;18(12):e0295776. doi: 10.1371/journal.pone.0295776 (PMC10718456; doi:10.1371/journal.pone.0295776)
Supplement: S1 File — The catch data consist of count data for cocktail shrimp in each experimental codend and cover for each size class. (ZIP) [file pone.0295776.s001.zip › Data collected in the sea trials used for the analyses_T0-30/haul3.txt]

LENGTH	TEST	COVER
4.0	0	2
4.5	0	1
5.0	2	4
5.5	6	5
6.0	15	5
6.5	17	2
7.0	18	0
7.5	5	0
8.0	6	0
8.5	0	0
9.0	0	0
SAMPLING	0.33	1
